# Supplementary material for: Influence of Inherited Seizure Susceptibility on Intermittent Voluntary Alcohol Consumption and Alcohol Withdrawal Seizures in Genetically Epilepsy-Prone Rats (GEPR-3s)
Source: Brain Sci. 2024 Feb 19;14(2):188. doi: 10.3390/brainsci14020188 (PMC10886844; doi:10.3390/brainsci14020188)
Supplement: Supplementary file 1 [file brainsci-14-00188-s001.zip]

Archive with 1 entries (1 files):
- brainsci-2873060-supplementary.pdf
